# Supplementary material for: Immune Responses in Pregnant Sows Induced by Recombinant Lactobacillus johnsonii Expressing the COE Protein of Porcine Epidemic Diarrhea Virus Provide Protection for Piglets against PEDV Infection
Source: Viruses. 2021 Dec 21;14(1):7. doi: 10.3390/v14010007 (PMC8779658; doi:10.3390/v14010007)
Supplement: Supplementary file 1 [file viruses-14-00007-s001.zip]

Archive with 1 entries (1 files):
- viruses-1394501-supplementary.pdf
